# Supplementary material for: Comparative Chloroplast Genomes and Phylogenetic Relationships of True Mangrove Species Brownlowia tersa and Brownlowia argentata (Malvaceae)
Source: Curr Issues Mol Biol. 2025 Jan 23;47(2):74. doi: 10.3390/cimb47020074 (PMC11854185; doi:10.3390/cimb47020074)
Supplement: Supplementary file 1 [file cimb-47-00074-s001.zip]

Archive with 6 entries (6 files):
- Figure S1.pdf
- TableS1.xlsx
- TableS2.xlsx
- TableS3.xlsx
- TableS4.xlsx
- TableS5.xlsx
