# Supplementary material for: Comparative Chloroplast Genomes and Phylogenetic Relationships of True Mangrove Species Brownlowia tersa and Brownlowia argentata (Malvaceae)
Source: Curr Issues Mol Biol. 2025 Jan 23;47(2):74. doi: 10.3390/cimb47020074 (PMC11854185; doi:10.3390/cimb47020074)
Supplement: Supplementary file 1 [file cimb-47-00074-s001.zip › TableS2.xlsx]

## Sheet: TS2
Table S2. Chloroplast genome features of six reported species in Malvaceae.
Species	Pentace triptera	Diplodiscus trichospermus	Heritiera littoralis	Heritiera fomes	Thespesia populnea	Talipariti tiliaceum
Genome size (bp)	159356	158570	168778	168521	160451	161766
LSC (bp)	88375	87808	88926	88604	88981	89273
SSC (bp)	19973	19558	10881	10925	20306	19551
IR (bp)	25504	25602	34486	34496	25582	26471
LSC GC content (%)	34.92	35.05	34.93	35.04	35.21	34.77
SSC GC content (%)	31.41	31.43	31.73	40.05	31.59	30.92
IR GC content (%)	43.04	43	40.05	31.73	43.01	42.68
Genome GC content (%)	37.08	37.17	36.82	36.88	37.24	36.89
No. of total genes	130	130	130	132	131	128
No. of protein coding genes	84	84	86	87	86	83
No. of rRNAs	8	8	8	8	8	8
No. of tRNAs	37	37	36	37	37	37
Pseudogenes	1 (infA)	1 (infA)	infA	infA	infA	infA
Accession number	BGT7001	OP572286	NC_043923	OM022247	NC_048518	MN826059
Reference	Cvetkovic et al., 2021	Wu et al., 2023	Unpublished	Yoocha et al., 2023	Unpublished	Qiu et al., 2021
Mangroves' classification	non-mangrove	non-mangrove	true mangrove	true mangrove	semi-mangrove	semi-mangrove
Subfamily	Brownlowioideae	Brownlowioideae	Sterculioideae	Sterculioideae	Malvoideae	Malvoideae
