# Supplementary material for: Comparative Chloroplast Genomes and Phylogenetic Relationships of True Mangrove Species Brownlowia tersa and Brownlowia argentata (Malvaceae)
Source: Curr Issues Mol Biol. 2025 Jan 23;47(2):74. doi: 10.3390/cimb47020074 (PMC11854185; doi:10.3390/cimb47020074)
Supplement: Supplementary file 1 [file cimb-47-00074-s001.zip › TableS3.xlsx]

## Sheet: TS3
Table S3. List of SSRs in four chloroplast genomes in Brownlowioideae.
Species	SSR nr.	SSR type	SSR	size	start	end	Region
BT	1	p1	(T)10	10	1835	1844	LSC
BT	2	p1	(A)12	12	4585	4596	LSC
BT	3	p1	(A)10	10	4765	4774	LSC
BT	4	p3	(TTA)4	12	5027	5038	LSC
BT	5	c	(T)10cg(A)10	22	5764	5785	LSC
BT	6	p1	(A)12	12	6745	6756	LSC
BT	7	p1	(A)10	10	7670	7679	LSC
BT	8	p4	(TTAT)3	12	8393	8404	LSC
BT	9	p1	(T)10	10	9504	9513	LSC
BT	10	p1	(T)13	13	9810	9822	LSC
BT	11	p1	(A)12	12	12042	12053	LSC
BT	12	c	(A)12gaactcggttc(T)11gtattatatcactttgactccttttccatttattctatcatatttatattattctaattattctaattctacgtatttc(T)11	124	13444	13567	LSC
BT	13	p1	(T)12	12	13717	13728	LSC
BT	14	p1	(A)11	11	15259	15269	LSC
BT	15	p1	(T)13	13	19440	19452	LSC
BT	16	p2	(AT)5	10	20819	20828	LSC
BT	17	p1	(T)11	11	21869	21879	LSC
BT	18	c	(C)12tcaaaatcggacatgagagtttcctctcatccggcttaagtagttacaccaaataaagataaagaaaggagttctcgctttcaaattctagaa(C)11(A)11	127	23401	23527	LSC
BT	19	p1	(T)12	12	27168	27179	LSC
BT	20	p3	(AAT)5	15	28107	28121	LSC
BT	21	p1	(A)10	10	28748	28757	LSC
BT	22	p1	(C)12	12	30152	30163	LSC
BT	23	p1	(A)10	10	32082	32091	LSC
BT	24	p2	(TA)5	10	33103	33112	LSC
BT	25	p1	(T)10	10	34575	34584	LSC
BT	26	p1	(A)10	10	38140	38149	LSC
BT	27	p4	(ATCT)3	12	43931	43942	LSC
BT	28	p1	(T)10	10	45537	45546	LSC
BT	29	c	(T)12caatagtctttttttctattctgaatcgtgcgtctttttcctaagactgagagcagtaaaataaataaagt(A)13	96	46498	46593	LSC
BT	30	c	(T)10aaaaataaaaagaaagatatagccctctactttccttcaatttttttggcaggaatcaag(A)13	83	46852	46934	LSC
BT	31	p1	(A)10	10	47356	47365	LSC
BT	32	p1	(A)10	10	47523	47532	LSC
BT	33	p1	(T)18	18	49717	49734	LSC
BT	34	p1	(T)12	12	49954	49965	LSC
BT	35	p1	(A)10	10	50134	50143	LSC
BT	36	p4	(AAAT)3	12	50426	50437	LSC
BT	37	p1	(T)10	10	50889	50898	LSC
BT	38	p4	(TATT)3	12	54443	54454	LSC
BT	39	p1	(T)15	15	54664	54678	LSC
BT	40	p1	(T)10	10	55312	55321	LSC
BT	41	p1	(T)11	11	58243	58253	LSC
BT	42	c	(T)11acgtccaacctatccccatctctattcc(T)11	50	58603	58652	LSC
BT	43	p2	(TA)5	10	58803	58812	LSC
BT	44	c*	(AGTT)4tattagaatcaaagtcaaagcccgcataatgggctttgactttgtgacataaaatggaattgtcgaaaaacgaattttgtggata(ATT)4(T)10*	121	62740	62860	LSC
BT	45	p1	(T)11	11	63588	63598	LSC
BT	46	p2	(TC)5	10	65202	65211	LSC
BT	47	p1	(A)10	10	67527	67536	LSC
BT	48	c	(A)10gagcaaggaat(A)10	31	69232	69262	LSC
BT	49	p1	(T)15	15	70023	70037	LSC
BT	50	p4	(TTTA)3	12	71195	71206	LSC
BT	51	p2	(TA)5	10	71569	71578	LSC
BT	52	p1	(T)10	10	74285	74294	LSC
BT	53	p1	(A)10	10	74553	74562	LSC
BT	54	p1	(A)10	10	75042	75051	LSC
BT	55	p1	(A)11	11	75156	75166	LSC
BT	56	p1	(T)13	13	75268	75280	LSC
BT	57	p1	(A)10	10	79019	79028	LSC
BT	58	p1	(A)11	11	80403	80413	LSC
BT	59	p1	(T)10	10	80767	80776	LSC
BT	60	p1	(A)15	15	81931	81945	LSC
BT	61	p1	(T)11	11	84097	84107	LSC
BT	62	p1	(T)10	10	84599	84608	LSC
BT	63	p1	(A)11	11	85681	85691	LSC
BT	64	p5	(AAAAT)3	15	86267	86281	LSC
BT	65	p1	(T)10	10	86707	86716	LSC
BT	66	p4	(TTTA)3	12	88099	88110	LSC
BT	67	p1	(T)10	10	88425	88434	IR
BT	68	p1	(T)14	14	103457	103470	IR
BT	69	p5	(TAAAG)3	15	109125	109139	IR
BT	70	p1	(T)10	10	112753	112762	IR
BT	71	p1	(A)15	15	116405	116419	SSC
BT	72	p1	(A)12	12	116883	116894	SSC
BT	73	p1	(T)10	10	117056	117065	SSC
BT	74	p1	(T)11	11	117432	117442	SSC
BT	75	p4	(TTGA)3	12	122118	122129	SSC
BT	76	p1	(T)11	11	123231	123241	SSC
BT	77	p1	(T)10	10	130003	130012	SSC
BT	78	p4	(CATT)3	12	130177	130188	SSC
BT	79	p1	(T)11	11	131117	131127	SSC
BT	80	p1	(T)11	11	132361	132371	SSC
BT	81	p1	(T)13	13	133004	133016	SSC
BT	82	p1	(A)10	10	135111	135120	IR
BT	83	p5	(ACTTT)3	15	138733	138747	IR
BT	84	p1	(A)14	14	144403	144416	IR
BT	85	p1	(A)10	10	159439	159448	IR
BA	1	p1	(T)10	10	1840	1849	LSC
BA	2	p1	(A)12	12	4590	4601	LSC
BA	3	p3	(TTA)4	12	5031	5042	LSC
BA	4	c	(T)10cg(A)10	22	5768	5789	LSC
BA	5	p1	(A)12	12	6749	6760	LSC
BA	6	p1	(A)10	10	7674	7683	LSC
BA	7	p4	(TTAT)3	12	8397	8408	LSC
BA	8	p1	(T)10	10	9508	9517	LSC
BA	9	p1	(T)13	13	9814	9826	LSC
BA	10	p1	(A)13	13	12046	12058	LSC
BA	11	c	(A)12gaactcggttc(T)11gtattatatcactttgactccttttccatttattctatcatatttatattattctaattattctaattctacgtatttc(T)11	124	13442	13565	LSC
BA	12	p1	(T)14	14	13715	13728	LSC
BA	13	p1	(A)11	11	15259	15269	LSC
BA	14	p1	(T)13	13	19440	19452	LSC
BA	15	p2	(AT)5	10	20819	20828	LSC
BA	16	p1	(T)11	11	21869	21879	LSC
BA	17	c	(C)13tcaaaatcggacatgagagtttcctctcatccggcttaagtagttacaccaaataaagataaagaaaggagttctcgctttcaaattctagaa(C)11(A)10	127	23401	23527	LSC
BA	18	p1	(T)12	12	27168	27179	LSC
BA	19	p3	(AAT)5	15	28107	28121	LSC
BA	20	p1	(A)10	10	28748	28757	LSC
BA	21	p1	(C)16	16	30152	30167	LSC
BA	22	p1	(A)10	10	32086	32095	LSC
BA	23	p2	(TA)5	10	33107	33116	LSC
BA	24	p1	(T)10	10	34579	34588	LSC
BA	25	p1	(A)10	10	38144	38153	LSC
BA	26	p4	(ATCT)3	12	43936	43947	LSC
BA	27	p1	(T)10	10	45542	45551	LSC
BA	28	c	(T)12caatagtctttttttctattctgaatcgtgcgtctttttcctaagactgagagcagtaaaataaataaagt(A)13	96	46504	46599	LSC
BA	29	p1	(A)13	13	46928	46940	LSC
BA	30	p1	(A)10	10	47362	47371	LSC
BA	31	p1	(A)10	10	47529	47538	LSC
BA	32	p1	(T)18	18	49723	49740	LSC
BA	33	p1	(T)12	12	49960	49971	LSC
BA	34	p1	(A)10	10	50140	50149	LSC
BA	35	p4	(AAAT)3	12	50432	50443	LSC
BA	36	p4	(TATT)3	12	54448	54459	LSC
BA	37	c	(T)10c(T)15	26	54659	54684	LSC
BA	38	p1	(T)10	10	55318	55327	LSC
BA	39	p1	(T)11	11	58249	58259	LSC
BA	40	c	(T)11acgtccaacctatccccatctctattcc(T)11	50	58609	58658	LSC
BA	41	p2	(TA)5	10	58809	58818	LSC
BA	42	c*	(AGTT)4tattagaatcaaagtcaaagcccgcataatgggctttgactttgtgacataaaatggaattgtcgaaaaacgaattttgtggata(ATT)4(T)10*	121	62746	62866	LSC
BA	43	p1	(T)11	11	63594	63604	LSC
BA	44	p2	(TC)5	10	65208	65217	LSC
BA	45	p1	(A)10	10	67552	67561	LSC
BA	46	c	(A)10gagcaaggaat(A)10	31	69257	69287	LSC
BA	47	p1	(T)15	15	70048	70062	LSC
BA	48	p4	(TTTA)3	12	71220	71231	LSC
BA	49	p2	(TA)5	10	71594	71603	LSC
BA	50	p1	(T)10	10	74310	74319	LSC
BA	51	p1	(A)10	10	74578	74587	LSC
BA	52	p1	(A)10	10	75067	75076	LSC
BA	53	p1	(A)11	11	75181	75191	LSC
BA	54	p1	(T)14	14	75293	75306	LSC
BA	55	p1	(A)10	10	79045	79054	LSC
BA	56	p1	(A)11	11	80429	80439	LSC
BA	57	p1	(T)10	10	80793	80802	LSC
BA	58	p1	(A)15	15	81957	81971	LSC
BA	59	p1	(T)12	12	84123	84134	LSC
BA	60	p1	(T)10	10	84635	84644	LSC
BA	61	p1	(A)11	11	85717	85727	LSC
BA	62	p5	(AAAAT)3	15	86303	86317	LSC
BA	63	p1	(T)10	10	86743	86752	LSC
BA	64	p4	(TTTA)3	12	88135	88146	LSC
BA	65	p1	(T)10	10	88461	88470	IR
BA	66	p1	(T)14	14	103493	103506	IR
BA	67	p5	(TAAAG)3	15	109161	109175	IR
BA	68	p1	(T)10	10	112789	112798	IR
BA	69	p1	(A)16	16	116441	116456	SSC
BA	70	p1	(A)12	12	116920	116931	SSC
BA	71	p1	(T)10	10	117093	117102	SSC
BA	72	p1	(T)11	11	117469	117479	SSC
BA	73	p4	(TTGA)3	12	122155	122166	SSC
BA	74	p1	(T)11	11	123268	123278	SSC
BA	75	p1	(T)10	10	130040	130049	SSC
BA	76	p4	(CATT)3	12	130214	130225	SSC
BA	77	p1	(T)11	11	131154	131164	SSC
BA	78	p1	(T)11	11	132398	132408	SSC
BA	79	p1	(T)13	13	133041	133053	SSC
BA	80	p1	(A)10	10	135148	135157	IR
BA	81	p5	(ACTTT)3	15	138770	138784	IR
BA	82	p1	(A)14	14	144440	144453	IR
BA	83	p1	(A)10	10	159476	159485	IR
PT	1	c	(AGATA)3tatagaaaattcca(ATCTTT)3tattttaactctaattaaataaaaactttacaaaaaattggtaagaacttttttac(T)10	113	175	287	LSC
PT	2	p1	(T)10	10	1836	1845	LSC
PT	3	p1	(A)11	11	4762	4772	LSC
PT	4	p3	(TTA)4	12	5010	5021	LSC
PT	5	c	(T)10cg(A)11	23	5756	5778	LSC
PT	6	p1	(A)10	10	6716	6725	LSC
PT	7	p1	(A)10	10	7639	7648	LSC
PT	8	p4	(TTAT)3	12	8357	8368	LSC
PT	9	p1	(T)10	10	9770	9779	LSC
PT	10	p1	(A)10	10	11999	12008	LSC
PT	11	p1	(T)11	11	12915	12925	LSC
PT	12	c	(A)11gaactcggttc(T)11gtattatatcactttgactccttttccatttattctattctatcatatttatattattctaattattctaattctacgtatttc(T)10attttatatttttaaaaattattaat(TTA)4aatttattattaaattattcattattatgaattttcatttacctatgtctaaacagagtcaaaaatatattctatttagttagaaatgta(T)11	266	13388	13653	LSC
PT	13	p1	(A)12	12	15184	15195	LSC
PT	14	p1	(T)13	13	19365	19377	LSC
PT	15	p2	(AT)5	10	20744	20753	LSC
PT	16	p1	(T)11	11	21794	21804	LSC
PT	17	c	(C)11ntcaaaatcggacatgagagtttcctctcatccggcttaagtagttacaccaaataaabataaagaaaggagttctcgctttcaaattctagaa(C)10(A)13	128	23326	23453	LSC
PT	18	p1	(T)12	12	27089	27100	LSC
PT	19	p3	(AAT)5	15	28028	28042	LSC
PT	20	p1	(A)11	11	28669	28679	LSC
PT	21	p1	(C)10	10	30173	30182	LSC
PT	22	p1	(T)12	12	30530	30541	LSC
PT	23	p1	(T)11	11	30872	30882	LSC
PT	24	p1	(A)11	11	32116	32126	LSC
PT	25	p2	(TA)5	10	33138	33147	LSC
PT	26	p1	(T)10	10	34573	34582	LSC
PT	27	p1	(A)12	12	38134	38145	LSC
PT	28	p4	(ATCT)3	12	43928	43939	LSC
PT	29	c	(T)10caatagtctttttttctattctgaatcgtgcgtctttttcctaagactgagagcagtaaaataaataaagt(A)11	92	46493	46584	LSC
PT	30	c	(T)11aaaataaaaagaaagatatagccctctactttccttcaatttttttggcaggaatcaag(A)13	83	46843	46925	LSC
PT	31	p1	(A)10	10	47521	47530	LSC
PT	32	p1	(T)10	10	48933	48942	LSC
PT	33	p1	(T)10	10	49706	49715	LSC
PT	34	p1	(T)11	11	49930	49940	LSC
PT	35	p1	(A)10	10	50109	50118	LSC
PT	36	p4	(AAAT)3	12	50401	50412	LSC
PT	37	p1	(T)10	10	50840	50849	LSC
PT	38	p4	(TATT)3	12	54379	54390	LSC
PT	39	c	(T)11c(T)14	26	54590	54615	LSC
PT	40	p1	(T)10	10	55250	55259	LSC
PT	41	p1	(T)11	11	58172	58182	LSC
PT	42	c	(T)11acgtccaacctatccccatctctattcc(T)10	49	58532	58580	LSC
PT	43	c	(TA)6tttctttatatattatt(TA)6tttctatttat(TA)5	62	58697	58758	LSC
PT	44	c*	(AGTT)4tattagaatcaaagtcaaagcccgcataatgggctttgactttgtgacataaaatggaattgtcgaaaaacgaattttgtggata(ATT)4(T)10*	121	62666	62786	LSC
PT	45	p1	(T)12	12	63515	63526	LSC
PT	46	p2	(TC)5	10	65131	65140	LSC
PT	47	p1	(T)10	10	68193	68202	LSC
PT	48	p1	(T)11	11	69951	69961	LSC
PT	49	p4	(TTTA)3	12	71132	71143	LSC
PT	50	c	(TA)5acgcatat(TA)5	28	71506	71533	LSC
PT	51	p1	(T)12	12	74226	74237	LSC
PT	52	p1	(A)11	11	74482	74492	LSC
PT	53	p1	(A)10	10	74986	74995	LSC
PT	54	p1	(A)11	11	75100	75110	LSC
PT	55	p1	(T)10	10	75212	75221	LSC
PT	56	p1	(A)11	11	80369	80379	LSC
PT	57	p1	(T)10	10	80733	80742	LSC
PT	58	p1	(A)12	12	81896	81907	LSC
PT	59	p1	(T)10	10	84070	84079	LSC
PT	60	p1	(T)10	10	84580	84589	LSC
PT	61	p1	(A)10	10	85662	85671	LSC
PT	62	p5	(AAAAT)3	15	86247	86261	LSC
PT	63	p1	(T)11	11	86687	86697	LSC
PT	64	p4	(TTTA)3	12	88080	88091	LSC
PT	65	p1	(T)10	10	88414	88423	IR
PT	66	p1	(T)14	14	103428	103441	IR
PT	67	p1	(T)10	10	112688	112697	IR
PT	68	p1	(G)10	10	114667	114676	SSC
PT	69	p1	(A)13	13	114792	114804	SSC
PT	70	p1	(A)11	11	115443	115453	SSC
PT	71	p1	(A)11	11	116687	116697	SSC
PT	72	p4	(GAAT)3	12	117625	117636	SSC
PT	73	p1	(A)10	10	117802	117811	SSC
PT	74	p1	(T)10	10	122637	122646	SSC
PT	75	p4	(ATCA)3	12	125678	125689	SSC
PT	76	p1	(A)10	10	129634	129643	SSC
PT	77	p1	(A)10	10	130371	130380	SSC
PT	78	p1	(T)10	10	130825	130834	SSC
PT	79	c	(A)11tatcaattc(T)11	31	131345	131375	SSC
PT	80	p1	(A)10	10	135035	135044	IR
PT	81	p1	(A)14	14	144291	144304	IR
PT	82	p1	(A)10	10	159309	159318	IR
DT	1	p1	(A)11	11	413	423	LSC
DT	2	p1	(T)10	10	4708	4717	LSC
DT	3	c	(T)10attattataatattattataatattatttaaattattatttattaatatttaattattattaatattaatttca(T)11	95	4961	5055	LSC
DT	4	p1	(C)10	10	5621	5630	LSC
DT	5	c	(T)15cg(A)11gaagaaaaaagcatttgtactctcataactcaagtcaaataactctcaaaatgct(A)10	93	5768	5860	LSC
DT	6	p1	(T)10	10	7867	7876	LSC
DT	7	p4	(TTAT)3	12	8404	8415	LSC
DT	8	p1	(T)13	13	9840	9852	LSC
DT	9	p1	(T)11	11	12958	12968	LSC
DT	10	c	(TTA)4at(TTA)4aatttattattaaattattcattattatgaattttcatttacctatgtctaaacggagtcaaaaatatattctatttagttagaaatgta(T)12	128	13567	13694	LSC
DT	11	p1	(C)11	11	14804	14814	LSC
DT	12	p1	(T)11	11	17132	17142	LSC
DT	13	p1	(T)11	11	17470	17480	LSC
DT	14	p1	(T)13	13	19387	19399	LSC
DT	15	p2	(AT)5	10	20766	20775	LSC
DT	16	p1	(T)11	11	21816	21826	LSC
DT	17	p1	(C)10	10	23448	23457	LSC
DT	18	p1	(T)12	12	27107	27118	LSC
DT	19	p3	(AAT)5	15	28057	28071	LSC
DT	20	p1	(A)10	10	28691	28700	LSC
DT	21	p1	(T)12	12	29940	29951	LSC
DT	22	p1	(T)11	11	30072	30082	LSC
DT	23	p1	(T)14	14	32376	32389	LSC
DT	24	p2	(TA)5	10	32674	32683	LSC
DT	25	p1	(A)13	13	37536	37548	LSC
DT	26	p1	(A)12	12	37651	37662	LSC
DT	27	c	(T)12caattctgaatcgtgcgtctttttcctaagactgagagcagtaaaataactaaagt(A)14	82	46095	46176	LSC
DT	28	c	(T)12aataaaaaaagatatagccctctactttccttcaatttttttggccgaaatcaag(A)11	78	46435	46512	LSC
DT	29	c	(TAAA)3atattaaatatataaattcaatcaataaattaaattaaagcaaaaaaagtttcc(T)11	77	48477	48553	LSC
DT	30	p1	(T)13	13	50144	50156	LSC
DT	31	p3	(TAT)4	12	53753	53764	LSC
DT	32	c	(T)12a(T)11	24	53986	54009	LSC
DT	33	p1	(T)11	11	57361	57371	LSC
DT	34	c	(T)10acgtccaacctatcccccttttttccatctatattcc(T)10	57	57716	57772	LSC
DT	35	p4	(TTAT)3	12	57882	57893	LSC
DT	36	p3	(ATT)6	18	61947	61964	LSC
DT	37	p3	(AAT)4	12	62073	62084	LSC
DT	38	p1	(T)11	11	62485	62495	LSC
DT	39	p1	(T)16	16	63936	63951	LSC
DT	40	p1	(A)11	11	64266	64276	LSC
DT	41	p2	(TC)5	10	64464	64473	LSC
DT	42	p1	(A)12	12	66870	66881	LSC
DT	43	p1	(T)11	11	67617	67627	LSC
DT	44	c	(A)10ttctactaatcaatatttgtgaggcggcctttcttgtattcttgtattagagcaaaaggttttttcttgacctaattacaaagatgatgaatcgatttct(TTTTC)3	125	68607	68731	LSC
DT	45	p1	(T)15	15	69393	69407	LSC
DT	46	c	(C)12ttttttttag(T)10	32	70339	70370	LSC
DT	47	p4	(TTTA)3	12	70675	70686	LSC
DT	48	p4	(AAAT)3	12	71646	71657	LSC
DT	49	p1	(A)11	11	73566	73576	LSC
DT	50	p1	(T)11	11	73720	73730	LSC
DT	51	p1	(A)12	12	73990	74001	LSC
DT	52	p1	(T)11	11	74693	74703	LSC
DT	53	p1	(A)10	10	79844	79853	LSC
DT	54	p1	(T)15	15	80208	80222	LSC
DT	55	c	(T)16ag(A)11	29	81325	81353	LSC
DT	56	p1	(T)10	10	84498	84507	LSC
DT	57	p1	(A)10	10	85108	85117	LSC
DT	58	p1	(T)10	10	86121	86130	LSC
DT	59	p4	(TTTA)3	12	87515	87526	LSC
DT	60	p1	(T)12	12	87862	87873	IR
DT	61	c	(TTA)4tttttttccccctctttttttgatttc(T)14	53	102871	102923	IR
DT	62	p1	(T)10	10	112174	112183	IR
DT	63	p5	(AGAAA)3	15	113275	113289	IR
DT	64	c	(T)14g(T)14	29	116465	116493	SSC
DT	65	p5	(GAAAT)3	15	117446	117460	SSC
DT	66	p1	(T)11	11	119038	119048	SSC
DT	67	p1	(A)10	10	120659	120668	SSC
DT	68	p4	(TTGA)3	12	121254	121265	SSC
DT	69	p1	(T)11	11	122463	122473	SSC
DT	70	p1	(T)13	13	124778	124790	SSC
DT	71	p4	(AATC)3	12	127204	127215	SSC
DT	72	p1	(T)10	10	129116	129125	SSC
DT	73	p4	(CATT)3	12	129290	129301	SSC
DT	74	p1	(T)11	11	130230	130240	SSC
DT	75	p1	(T)11	11	131474	131484	SSC
DT	76	p1	(T)13	13	132117	132129	SSC
DT	77	p4	(TCTT)3	12	132279	132290	SSC
DT	78	p5	(TTTTC)3	15	133089	133103	IR
DT	79	p1	(A)10	10	134196	134205	IR
DT	80	c	(A)14gaaatcaaaaaaagagggggaaaaa(AAT)4	51	143456	143506	IR
DT	81	p1	(A)12	12	158506	158517	IR
Notes: BT is Brownlowia tersa, BA is Brownlowia argentata, PT is Pentace triptera and DT is Diplodiscus trichospermus.
