# Supplementary material for: Comparative Chloroplast Genomes and Phylogenetic Relationships of True Mangrove Species Brownlowia tersa and Brownlowia argentata (Malvaceae)
Source: Curr Issues Mol Biol. 2025 Jan 23;47(2):74. doi: 10.3390/cimb47020074 (PMC11854185; doi:10.3390/cimb47020074)
Supplement: Supplementary file 1 [file cimb-47-00074-s001.zip › TableS4.xlsx]

## Sheet: TS4
Table S4. List of repeats in four chloroplast genomes in Brownlowioideae.
Species	Repeat type	size	Positon 1	Position 2	P-value	Region
BT	P	20	2004	2004	0.00651	LSC
BT	P	20	4848	4848	0.00651	LSC
BT	R	23	5005	5005	0.000102	LSC
BT	P	26	5761	5761	1.59e-06	LSC
BT	P	29	8219	47756	2.48e-08	LSC
BT	F	21	8224	37404	0.00163	LSC
BT	P	22	9996	10021	0.000407	LSC
BT	P	30	10336	10336	6.2e-09	LSC
BT	F	21	13563	13584	0.00163	LSC
BT	F	29	33961	33989	2.48e-08	LSC
BT	P	21	37404	47759	0.00163	LSC
BT	F	35	40700	42924	6.06e-12	LSC
BT	R	26	43933	43933	1.59e-06	LSC
BT	R	21	43943	43943	0.00163	LSC
BT	P	24	44310	44310	2.54e-05	LSC
BT	F	27	45913	103076	3.97e-07	LSC
BT	P	27	45913	144769	3.97e-07	LSC,IR
BT	R	23	46570	81932	0.000102	LSC
BT	R	21	48889	48889	0.00163	LSC
BT	R	22	49714	49714	0.000407	LSC
BT	F	26	50450	50468	1.59e-06	LSC
BT	P	28	54277	54277	9.93e-08	LSC
BT	R	21	58767	58767	0.00163	LSC
BT	F	23	60502	60527	0.000102	LSC
BT	P	27	64959	64998	3.97e-07	LSC
BT	R	21	71583	71583	0.00163	LSC
BT	P	48	78201	78201	9.03e-20	LSC
BT	R	27	81924	81924	3.97e-07	LSC
BT	R	24	86232	86232	2.54e-05	LSC
BT	F	21	95657	95729	0.00163	IR
BT	P	21	95657	152122	0.00163	IR
BT	F	26	95666	95684	1.59e-06	IR
BT	P	26	95666	152162	1.59e-06	IR
BT	P	26	95684	152180	1.59e-06	IR
BT	F	26	95693	95711	1.59e-06	IR
BT	P	26	95693	152135	1.59e-06	IR
BT	P	26	95711	152153	1.59e-06	IR
BT	P	21	95729	152194	0.00163	IR
BT	F	29	103995	104022	2.48e-08	IR
BT	P	29	103995	143821	2.48e-08	IR
BT	P	29	104022	143848	2.48e-08	IR
BT	F	23	112213	112245	0.000102	IR
BT	P	23	112213	135604	0.000102	IR
BT	P	23	112245	135636	0.000102	IR
BT	F	23	135604	135636	0.000102	IR
BT	F	29	143821	143848	2.48e-08	IR
BT	F	21	152122	152194	0.00163	IR
BT	F	26	152135	152153	1.59e-06	IR
BT	F	26	152162	152180	1.59e-06	IR
BA	P	20	2009	2009	0.00651	LSC
BA	R	23	5009	5009	0.000102	LSC
BA	P	26	5765	5765	1.59e-06	LSC
BA	P	29	8223	47762	2.48e-08	LSC
BA	F	21	8228	37408	0.00163	LSC
BA	P	22	10000	10025	0.000407	LSC
BA	P	30	10340	10340	6.21e-09	LSC
BA	F	21	13561	13582	0.00163	LSC
BA	F	29	33965	33993	2.48e-08	LSC
BA	P	21	37408	47765	0.00163	LSC
BA	F	35	40705	42929	6.06e-12	LSC
BA	R	26	43938	43938	1.59e-06	LSC
BA	R	21	43948	43948	0.00163	LSC
BA	P	24	44315	44315	2.54e-05	LSC
BA	F	27	45919	103112	3.97e-07	LSC
BA	P	27	45919	144806	3.97e-07	LSC,IR
BA	R	23	46576	81958	0.000102	LSC
BA	R	21	48895	48895	0.00163	LSC
BA	R	22	49720	49720	0.000407	LSC
BA	F	26	50456	50474	1.59e-06	LSC
BA	P	28	54282	54282	9.93e-08	LSC
BA	R	21	54658	54658	0.00163	LSC
BA	R	21	58773	58773	0.00163	LSC
BA	F	23	60508	60533	0.000102	LSC
BA	P	27	64965	65004	3.97e-07	LSC
BA	R	21	71608	71608	0.00163	LSC
BA	P	48	78227	78227	9.03e-20	LSC
BA	R	27	81950	81950	3.97e-07	LSC
BA	R	24	86268	86268	2.54e-05	LSC
BA	F	21	95693	95765	0.00163	IR
BA	P	21	95693	152159	0.00163	IR
BA	F	26	95702	95720	1.59e-06	IR
BA	P	26	95702	152199	1.59e-06	IR
BA	P	26	95720	152217	1.59e-06	IR
BA	F	26	95729	95747	1.59e-06	IR
BA	P	26	95729	152172	1.59e-06	IR
BA	P	26	95747	152190	1.59e-06	IR
BA	P	21	95765	152231	0.00163	IR
BA	F	29	104031	104058	2.48e-08	IR
BA	P	29	104031	143858	2.48e-08	IR
BA	P	29	104058	143885	2.48e-08	IR
BA	F	23	112249	112281	0.000102	IR
BA	P	23	112249	135641	0.000102	IR
BA	P	23	112281	135673	0.000102	IR
BA	F	23	135641	135673	0.000102	IR
BA	F	29	143858	143885	2.48e-08	IR
BA	F	21	152159	152231	0.00163	IR
BA	F	26	152172	152190	1.59e-06	IR
BA	F	26	152199	152217	1.59e-06	IR
PT	P	20	4846	4846	0.0065	LSC
PT	P	22	5755	5755	0.000406	LSC
PT	P	29	8183	47754	2.48e-08	LSC
PT	F	21	8188	37398	0.00162	LSC
PT	P	22	9953	9978	0.000406	LSC
PT	P	42	10293	10293	3.69e-16	LSC
PT	P	21	37398	47757	0.00162	LSC
PT	F	35	40697	42921	6.05e-12	LSC
PT	R	26	43930	43930	1.59e-06	LSC
PT	R	21	43940	43940	0.00162	LSC
PT	P	24	44307	44307	2.54e-05	LSC
PT	F	27	45908	103047	3.96e-07	LSC, IR
PT	P	27	45908	144657	3.96e-07	LSC, IR
PT	R	21	46563	81896	0.00162	LSC
PT	R	22	46564	75097	0.000406	LSC
PT	P	28	54213	54213	9.91e-08	LSC
PT	R	23	54589	54589	0.000101	LSC
PT	F	23	60448	60473	0.000101	LSC
PT	P	27	64888	64927	3.96e-07	LSC
PT	F	26	75530	75556	1.59e-06	LSC
PT	P	48	78168	78168	9.01e-20	LSC
PT	R	24	81889	81889	2.54e-05	LSC
PT	R	24	86212	86212	2.54e-05	LSC
PT	R	29	88380	88380	2.48e-08	IR
PT	C	29	88380	159322	2.48e-08	IR
PT	F	24	88380	88388	2.54e-05	IR
PT	P	24	88380	159319	2.54e-05	IR
PT	R	21	88380	88380	0.00162	IR
PT	C	21	88380	159330	0.00162	IR
PT	R	27	88385	88385	3.96e-07	IR
PT	C	27	88385	159319	3.96e-07	IR
PT	P	24	88388	159327	2.54e-05	IR
PT	F	21	95646	95700	0.00162	IR
PT	P	21	95646	152010	0.00162	IR
PT	F	26	95664	95682	1.59e-06	IR
PT	P	26	95664	152023	1.59e-06	IR
PT	P	26	95682	152041	1.59e-06	IR
PT	P	21	95700	152064	0.00162	IR
PT	R	23	108628	108628	0.000101	IR
PT	F	23	112148	112180	0.000101	IR
PT	P	23	112148	135528	0.000101	IR
PT	P	23	112180	135560	0.000101	IR
PT	F	23	135528	135560	0.000101	IR
PT	F	21	152010	152064	0.00162	IR
PT	F	26	152023	152041	1.59e-06	IR
PT	R	27	159319	159319	3.96e-07	IR
PT	F	24	159319	159327	2.54e-05	IR
PT	R	29	159322	159322	2.48e-08	IR
PT	R	21	159330	159330	0.00162	IR
DT	P	20	4821	4821	0.00643	LSC
DT	R	20	4969	4969	0.00643	LSC
DT	R	27	4971	4971	3.93e-07	LSC
DT	P	24	5771	5771	2.51e-05	LSC
DT	P	29	8230	47359	2.45e-08	LSC
DT	F	21	8235	36795	0.00161	LSC
DT	F	20	8849	8869	0.00643	LSC
DT	P	22	10027	10052	0.000402	LSC
DT	R	21	10372	10372	0.00161	LSC
DT	F	26	13553	13567	1.57e-06	LSC
DT	P	21	36795	47362	0.00161	LSC
DT	F	43	40344	42568	9.14e-17	LSC
DT	F	27	45515	102516	3.93e-07	LSC,IR
DT	P	27	45515	143835	3.93e-07	LSC,IR
DT	P	20	46493	48541	0.00643	LSC
DT	F	20	51473	51491	0.00643	LSC
DT	R	20	53104	53104	0.00643	LSC
DT	R	21	53789	53789	0.00161	LSC
DT	R	24	53794	53794	2.51e-05	LSC
DT	R	23	53986	53986	0.0001	LSC
DT	R	21	71059	71059	0.00161	LSC
DT	R	21	71116	71116	0.00161	LSC
DT	P	21	81221	81250	0.00161	LSC
DT	R	20	85655	85655	0.00643	LSC
DT	F	21	95096	95168	0.00161	IR
DT	P	21	95096	151189	0.00161	IR
DT	F	26	95105	95123	1.57e-06	IR
DT	P	26	95105	151229	1.57e-06	IR
DT	P	26	95123	151247	1.57e-06	IR
DT	F	26	95132	95150	1.57e-06	IR
DT	P	26	95132	151202	1.57e-06	IR
DT	P	26	95150	151220	1.57e-06	IR
DT	P	21	95168	151261	0.00161	IR
DT	F	20	103471	103481	0.00643	IR
DT	P	20	103471	142877	0.00643	IR
DT	P	20	103481	142887	0.00643	IR
DT	F	23	111635	111667	0.0001	IR
DT	P	23	111635	134688	0.0001	IR
DT	P	23	111667	134720	0.0001	IR
DT	P	22	115887	115887	0.000402	SSC
DT	R	35	116461	116461	5.99e-12	SSC
DT	R	20	116461	116461	0.00643	SSC
DT	F	20	116461	116476	0.00643	SSC
DT	R	20	116476	116476	0.00643	SSC
DT	P	22	120645	120668	0.000402	SSC
DT	F	23	134688	134720	0.0001	IR
DT	F	21	151189	151261	0.00161	IR
DT	F	26	151202	151220	1.57e-06	IR
DT	F	26	151229	151247	1.57e-06	IR
Notes: BT, BA, PT and DT represent Brownlowia tersa, Brownlowia argentata, Pentace triptera and Diplodiscus trichospermus, respectively.
LSC, SSC and IR are large single copy, small sigle copy and inverted repeat, respectively.
