# Supplementary material for: Comparative Chloroplast Genomes and Phylogenetic Relationships of True Mangrove Species Brownlowia tersa and Brownlowia argentata (Malvaceae)
Source: Curr Issues Mol Biol. 2025 Jan 23;47(2):74. doi: 10.3390/cimb47020074 (PMC11854185; doi:10.3390/cimb47020074)
Supplement: Supplementary file 1 [file cimb-47-00074-s001.zip › TableS5.xlsx]

## Sheet: TS5
Table S5. Ka/Ks values in six species pairs in Brownlowioideae.
Species pair	accD	atpA	atpB	atpE	atpF	atpH	atpI	ccsA	cemA	clpP	matK	ndhA	ndhB	ndhC	ndhD	ndhE	ndhG	ndhH	ndhI	ndhJ	petA	petB	petD	petG	petL	petN	psaB	psaC	psaI	psaJ	psbA	psbC	psbD	psbE	psbF	psbH	psbI	psbJ	psbK	psbL	psbM	psbN	psbT	rbcL	rpl14	rpl16	rpl20	rpl23	rpl2
BT-BA	0	0	0	0	0	0	0	0	0	0	0	0	0	0	0	0	0	0	0	0	0	0	0	0	0	0	0	0	0	0	0	0	0	0	0	0	0	0	0	0	0.001	0	0	0	0	0	0	0	0
BA-PT	0.001	0.001	0.001	0.001	0	0	0.233063	0.002068	0	0.001	0.289441	0.362847	0	0	0.39091	0	0.001	0.001	0	0.001	0	0.001	0.001	0	0	0	0.001	0	0	0	0	0.001	0.001	0.001	0	0	0	0	0	0	0	0	0	0	0.314383	0.224892	0	0	0
BT-PT	0.001	0.001	0.001	0.001	0	0	0.233063	0.002068	0	0.001	0.289441	0.362847	0	0	0.39091	0	0.001	0.001	0	0.001	0	0.001	0.001	0	0	0	0.001	0	0	0	0	0.001	0.001	0.001	0	0	0	0	0	0	0.001	0	0	0	0.314383	0.224892	0	0	0
BA-DT	0.496859	0.0981579	0.054502	0.511172	0.249264	0	0.733627	0.248584	0	0.1105	0.276202	0.116676	0.446709	0.001	0.239442	0	0.001	0.253932	0.0992719	0	0.243926	0.001	0.001	0	0.001	0	0.0627979	0.001	0	0	0.001	0.001	0.001	0.001	0	0	0	0.001	0	0	0	0	0.001	0.313416	0.193898	0.228415	0	0	0
BT-DT	0.496859	0.0981579	0.054502	0.511172	0.249264	0	0.733627	0.248584	0	0.1105	0.276202	0.116676	0.446709	0.001	0.239442	0	0.001	0.253932	0.0992719	0	0.243926	0.001	0.001	0	0.001	0	0.0627979	0.001	0	0	0.001	0.001	0.001	0.001	0	0	0	0.001	0	0	0.001	0	0.001	0.313416	0.193898	0.228415	0	0	0
PT-DT	0.633338	0.0632182	0.0746875	0.413762	0.249264	0	0	0.212026	0	0.156581	0.3314	0.213559	0.446709	0.0886974	0.249388	0	0.001	0.321756	0.167789	0.17006	0.123293	0.001	0.001	0	0.001	0	0.0710556	0.001	0	0	0.001	0.001	0.001	0.001	0	0	0	0.001	0	0	0	0	0.001	0.332547	0.14332	0.001	0	0	0
Average	0.271509	0.043589	0.0309486	0.239684	0.124632	0	0.32223	0.118888	0	0.0632635	0.243781	0.195434	0.223355	0.0151162	0.251682	0	0.000833333	0.138603	0.0610555	0.0286767	0.101858	0.000833333	0.000833333	0	0.0005	0	0.0331086	0.0005	0	0	0.0005	0.000833333	0.000833333	0.000833333	0	0	0	0.0005	0	0	0.0005	0	0.0005	0.159896	0.193314	0.151269	0	0	0
Notes: BT is Brownlowia tersa, BA is Brownlowia argentata, PT is Pentace triptera and DT is Diplodiscus trichospermus.
[truncated: 19 more columns]
